# Supplementary material for: The association of depression and sleep disorders in patients with type 1 diabetes in Taiwan
Source: Medicine (Baltimore). 2024 Jul 19;103(29):e38969. doi: 10.1097/MD.0000000000038969 (PMC11398819; doi:10.1097/MD.0000000000038969)
Supplement: Supplementary file 2 [file medi-103-e38969-s002.xlsx]

## Sheet: 工作表1
	n (%) of baseline characteristic			ASD between study cohorts
	T1DM	T2DM	Non-DM	T1DM vs T2DM	T1DM vs Non-DM	T2DM vs Non-DM
n	27029	54058	108116
Index year
2012	4602 (17.0%)	9204 (17.0%)	18408 (17.0%)	0	0	0
2013	4209 (15.6%)	8418 (15.6%)	16836 (15.6%)	0	0	0
2014	4454 (16.5%)	8908 (16.5%)	17816 (16.5%)	0	0	0
2015	3874 (14.3%)	7748 (14.3%)	15496 (14.3%)	0	0	0
2016	4114 (15.2%)	8228 (15.2%)	16456 (15.2%)	0	0	0
2017	3031 (11.2%)	6062 (11.2%)	12124 (11.2%)	0	0	0
2018	2745 (10.2%)	5490 (10.2%)	10980 (10.2%)	0	0	0
Sex
Male	13830 (51.2%)	27660 (51.2%)	55320 (51.2%)	0	0	0
Female	13199 (48.8%)	26398 (48.8%)	52796 (48.8%)	0	0	0
Age at index	55.7±18.1	55.8±17.8	55.6±18.1
<20	1580 (5.9%)	2933 (5.4%)	6279 (5.8%)	0.0182	0.0016	0.0166
20-39	3483 (12.9%)	7123 (13.2%)	14058 (13.0%)	0.0086	0.0035	0.0052
40-64	13740 (50.8%)	27705 (51.3%)	55405 (51.3%)	0.0083	0.0082	0.0001
≥65	8226 (30.4%)	16297 (30.2%)	32374 (29.9%)	0.0062	0.0107	0.0044
Urbanization
Urban	15986 (59.1%)	31364 (58.0%)	65850 (60.9%)	0.0228	0.036	0.0588
Sub-urban	8296 (30.7%)	16991 (31.4%)	31998 (29.6%)	0.016	0.0239	0.0399
Rural	2747 (10.2%)	5703 (10.6%)	10268 (9.5%)	0.0127	0.0224	0.0351
Unit type of insured
Government	837 (3.1%)	1835 (3.4%)	4713 (4.4%)	0.0168	0.0667	0.05
Privately held company	14418 (53.3%)	29387 (54.4%)	58319 (53.9%)	0.0204	0.012	0.0084
Agricultural organizations	4674 (17.3%)	9222 (17.1%)	16752 (15.5%)	0.0062	0.0486	0.0424
Low-income	646 (2.4%)	935 (1.7%)	1479 (1.4%)	0.0465	0.0753	0.0293
Non-labor force	6053 (22.4%)	11721 (21.7%)	23760 (22.0%)	0.0172	0.0101	0.0071
Others	401 (1.5%)	958 (1.8%)	3093 (2.9%)	0.0228	0.0946	0.0724
Insured amount (NTD)
<20000	6997 (25.9%)	13124 (24.3%)	33125 (30.6%)	0.0371	0.1057	0.1429
20000-40000	14623 (54.1%)	29200 (54.0%)	50489 (46.7%)	0.0017	0.1485	0.1467
>40000	5409 (20.0%)	11734 (21.7%)	24502 (22.7%)	0.0417	0.0647	0.023
Co-morbidities
Asthma	715 (2.7%)	1317 (2.4%)	1327 (1.2%)	0.0133	0.103	0.0902
Allergic rhinitis	1258 (4.7%)	2135 (4.0%)	2986 (2.8%)	0.0347	0.1003	0.066
Atopic dermatitis	1720 (6.4%)	2773 (5.1%)	3373 (3.1%)	0.053	0.1531	0.1012
Hypertension	10777 (39.9%)	18252 (33.8%)	16224 (15.0%)	0.1269	0.5803	0.4476
Cardiovascular disease	2344 (8.7%)	3817 (7.1%)	3737 (3.5%)	0.0599	0.2198	0.162
Hyperlipidemia	7579 (28.0%)	8161 (15.1%)	6883 (6.4%)	0.3187	0.5995	0.2849
Heart failure	978 (3.6%)	1215 (2.3%)	1022 (1.0%)	0.0813	0.1797	0.104
Malignancy	1131 (4.2%)	1874 (3.5%)	2755 (2.6%)	0.0374	0.0908	0.0538
ESRD	1340 (5.0%)	778 (1.4%)	915 (0.9%)	0.201	0.2468	0.0558
Ischemic stroke	1086 (4.0%)	1490 (2.8%)	1467 (1.4%)	0.0698	0.1651	0.0987
Hemorrhage stroke	208 (0.8%)	279 (0.5%)	344 (0.3%)	0.0317	0.0614	0.0307
ADHD	27 (0.1%)	63 (0.1%)	67 (0.1%)	0.0051	0.0133	0.0183
Autism	5 (0.0%)	47 (0.1%)	9 (0.0%)	0.0298	0.0088	0.036
Medication
NSAIDs	11962 (44.3%)	21449 (39.7%)	27182 (25.1%)	0.0929	0.4099	0.3144
Corticosteroids	2941 (10.9%)	5262 (9.7%)	5625 (5.2%)	0.0377	0.2099	0.173
Anxiolytics
Benzodiazepines	4436 (16.4%)	6989 (12.9%)	8416 (7.8%)	0.0986	0.2669	0.1694
Azaspirodecanedione	13 (0.1%)	39 (0.1%)	40 (0.0%)	0.0098	0.0054	0.0151
Diphenylmethane	126 (0.5%)	182 (0.3%)	192 (0.2%)	0.0205	0.051	0.0314
Other anxiolytics	1110 (4.1%)	1869 (3.5%)	1979 (1.8%)	0.034	0.1344	0.1015
Hypnotics
Benzodiazepine	1602 (5.9%)	2169 (4.0%)	2541 (2.4%)	0.0882	0.1803	0.0948
Z-drugs	1713 (6.3%)	2508 (4.6%)	3069 (2.8%)	0.0746	0.1678	0.095
Antidepressants
SSRI	597 (2.2%)	1069 (2.0%)	1294 (1.2%)	0.0162	0.0783	0.0625
Non-SSIR	581 (2.2%)	704 (1.3%)	639 (0.6%)	0.0651	0.1344	0.0735
